# Supplementary material for: Design and research of automated warehouse simulation platform based on virtual visualization framework
Source: PeerJ Comput Sci. 2024 Jan 22;10:e1809. doi: 10.7717/peerj-cs.1809 (PMC11636691; doi:10.7717/peerj-cs.1809)
Supplement: Supplemental Information 2 [file peerj-cs-10-1809-s002.py]

clc
close all
clear
x = 1:20;
y = 1:20;
z = rand(1,20);
plot3(x,y,z)
xlabel time
ylabel azimuth (¡ã)
zlabel altitude angle (¡ã)
grid on
for  ii=1:2:length(x)
    text(x(ii),y(ii),z(ii),['(' num2str(x(ii)) ',' num2str(y(ii)) ',' num2str(z(ii))  ')'])
end

t=-2:0.2:2;
[X,Y]=meshgrid(t);
Z=X.*exp(-X.^2-Y.^2);
subplot(1,3,1);
mesh(X,Y,Z);
title('mesh')
subplot(1,3,2);
surf(X,Y,Z);
title('surf');
subplot(1,3,3);
plot3(X,Y,Z);
grid on
title('plot3')

[x,y]=meshgrid(0:0.1:2,1:0.1:3);%
z=(x-1).^2+(y-2).^2-1;
subplot(2,2,1);
meshc(x,y,z);
title('meshc');

subplot(2,2,2);
meshz(x,y,z);
title('meshz');

subplot(2,2,3);
surfc(x,y,z);
title('surfc');

subplot(2,2,4);
surfl(x,y,z);
title('surfl');
